# Supplementary material for: Blocking interleukin-4 enhances efficacy of vaccines for treatment of opioid abuse and prevention of opioid overdose
Source: Sci Rep. 2018 Apr 3;8:5508. doi: 10.1038/s41598-018-23777-6 (PMC5882912; doi:10.1038/s41598-018-23777-6)
Supplement: Supplementary file 2 — Source Data [file 41598_2018_23777_MOESM2_ESM.xlsx]

## Sheet: Fig 1A-C
Figure 1A-C. Modulation of IL-4 signaling enhances anti-oxycodone vaccine efficacy.
Group	OXY-specific IgG titer	Brain oxycodone (ng/g)
KLH control		783
KLH control		806
KLH control		812
KLH control		848
KLH control		898
KLH control		921
KLH control		869
KLH control		481
KLH control		879
KLH control		493
KLH control		1033
KLH control		507
KLH control		1069
KLH control		768
KLH control		669
KLH control		740
KLH control		868
KLH control		742
KLH control		838
KLH control		918
KLH control		828
KLH control		802
KLH control		738
KLH control		658
KLH control		821
OXY-KLH	47763	332
OXY-KLH	156996	170
OXY-KLH	95144	489
OXY-KLH	421909	272
OXY-KLH	15589	475
OXY-KLH	137281	263
OXY-KLH	78824	351
OXY-KLH	63270	149
OXY-KLH	199150	68
OXY-KLH	78140	456
OXY-KLH	176749	566
OXY-KLH	60437	478
OXY-KLH	62651	615
OXY-KLH	52243	440
OXY-KLH	24092	543
OXY-KLH	97898	569
OXY-KLH	95581	400
OXY-KLH	202798	378
OXY-KLH	72109	472
OXY-KLH	67082	589
OXY-KLH	61899	15
OXY-KLH	221990	289
OXY-KLH	37464	616
OXY-KLH	37479	DEAD
OXY-KLH	55240	411
OXY-KLH + IL-4 (L)	148579	203
OXY-KLH + IL-4 (L)	101368	345
OXY-KLH + IL-4 (L)	109023	356
OXY-KLH + IL-4 (L)	66394	367
OXY-KLH + IL-4 (L)	16412	455
OXY-KLH + IL-4 (L)	68087	466
OXY-KLH + IL-4 (L)	24026	589
OXY-KLH + IL-4 (L)	131213	366
OXY-KLH + IL-4 (L)	53754	449
OXY-KLH + IL-4 (L)	33021	525
OXY-KLH + IL-4 (H)	44846	426
OXY-KLH + IL-4 (H)	79307	495
OXY-KLH + IL-4 (H)	34345	736
OXY-KLH + IL-4 (H)	32409	656
OXY-KLH + IL-4 (H)	99359	390
OXY-KLH + IL-4 (H)	69089	469
OXY-KLH + IL-4 (H)	45163	443
OXY-KLH + IL-4 (H)	45613	706
OXY-KLH + IL-4 (H)	38132	476
OXY-KLH + IL-4 (H)	97687	492
OXY-KLH + IL-4 + IL-21	69790	682
OXY-KLH + IL-4 + IL-21	93696	515
OXY-KLH + IL-4 + IL-21	94267	398
OXY-KLH + IL-4 + IL-21	54902	491
OXY-KLH + IL-4 + IL-21	19582	169
OXY-KLH + IL-4 + IL-21	36749	592
OXY-KLH + IL-4 + IL-21	57804	389
OXY-KLH + IL-4 + IL-21	53382	437
OXY-KLH + IL-4 + IL-21	82105	641
OXY-KLH + IL-4 + IL-21	78981	175
OXY-KLH + IL-4:αIL-4	855475	289
OXY-KLH + IL-4:αIL-4	183760	50
OXY-KLH + IL-4:αIL-4	53063	410
OXY-KLH + IL-4:αIL-4	96189	237
OXY-KLH + IL-4:αIL-4	90283	44
OXY-KLH + αIL-4	86220	378
OXY-KLH + αIL-4	89780	218
OXY-KLH + αIL-4	141702	344
OXY-KLH + αIL-4	169532	129
OXY-KLH + αIL-4	121002	283
OXY-KLH + αIL-4	195630	162
OXY-KLH + αIL-4	337387	206
OXY-KLH + αIL-4	247234	328
OXY-KLH + αIL-4	345590	235
OXY-KLH + αIL-4	281226	171
OXY-KLH + αCD25	52171	460
OXY-KLH + αCD25	79518	142
OXY-KLH + αCD25	67765	493
OXY-KLH + αCD25	54421	517
OXY-KLH + αCD25	92108	359
OXY-KLH + αCD25	51249	477
OXY-KLH + αCD25	115976	251
OXY-KLH + αCD25	47714	457
OXY-KLH + αCD25	77661	492
OXY-KLH + αCD25	106420	332
OXY-KLH + αCD25 + IL-4	53327	475
OXY-KLH + αCD25 + IL-4	38885	642
OXY-KLH + αCD25 + IL-4	103702	490
OXY-KLH + αCD25 + IL-4	74159	492
OXY-KLH + αCD25 + IL-4	32082	541
OXY-KLH + αCD25 + IL-4	194683	394
OXY-KLH + αCD25 + IL-4	82714	381
OXY-KLH + αCD25 + IL-4	60986	446
OXY-KLH + αCD25 + IL-4	103306	471
OXY-KLH + αCD25 + IL-4	51752	419
Strain: Balb/c; oxycodone dose: 2.25 mg/kg.

## Sheet: Fig 1D-F
Figure 1D-F. Modulation of IL-4 signaling enhances anti-oxycodone vaccine efficacy.
Group	OXY-specific IgG titer	Brain oxycodone (ng/g)
KLH control		1536
KLH control		1908
KLH control		1396
KLH control		1605
KLH control		1814
KLH control		1680
KLH control		1904
KLH control		1671
KLH control		1667
KLH control		1917
OXY-KLH	34901	1208
OXY-KLH	45550	1349
OXY-KLH	18978	1368
OXY-KLH	11390	1255
OXY-KLH	27076	1445
OXY-KLH	26200	1279
OXY-KLH	44658	1003
OXY-KLH	101658	892
OXY-KLH	13975	1491
OXY-KLH	24622	1414
OXY-KLH + αCD25	84708	894
OXY-KLH + αCD25	24726	1183
OXY-KLH + αCD25	23737	1102
OXY-KLH + αCD25	32766	1120
OXY-KLH + αCD25	26772	1161
OXY-KLH + αCD25	31916	1313
OXY-KLH + αCD25	52587	1132
OXY-KLH + αCD25	31743	1476
OXY-KLH + αCD25	23193	1284
OXY-KLH + αCD25	27677	1232
OXY-KLH + αIL-4	145217	780
OXY-KLH + αIL-4	92623	977
OXY-KLH + αIL-4	106583	1055
OXY-KLH + αIL-4	141237	764
OXY-KLH + αIL-4	94345	869
OXY-KLH + αIL-4	92225	981
OXY-KLH + αIL-4	121822	801
OXY-KLH + αIL-4	232385	562
OXY-KLH + αIL-4	151586	938
OXY-KLH + αIL-4	141613	392
Strain: Balb/c; oxycodone dose: 5.0. mg/kg.

## Sheet: Fig 1G-I
Figure 1G-I. Modulation of IL-4 signaling enhances anti-oxycodone vaccine efficacy.
Group	OXY-specific IgG titer	Brain oxycodone (ng/g)
KLH control		5003
KLH control		3857
KLH control		4590
KLH control		3689
KLH control		5020
KLH control		4965
KLH control		4939
KLH control		4352
KLH control		23
KLH control		6761
OXY-KLH	93867	2773
OXY-KLH	66445	2379
OXY-KLH	17060	4075
OXY-KLH	76010	3797
OXY-KLH	44016	2933
OXY-KLH	94774	3465
OXY-KLH	50879	3390
OXY-KLH	53971	3866
OXY-KLH	82327	3275
OXY-KLH	33958	3834
OXY-KLH + αIL-4	371500	2514
OXY-KLH + αIL-4	281971	2388
OXY-KLH + αIL-4	1623000	1901
OXY-KLH + αIL-4	120922	2459
OXY-KLH + αIL-4	76626	2787
OXY-KLH + αIL-4	453971	2474
OXY-KLH + αIL-4	221312	2742
OXY-KLH + αIL-4	37414	3241
OXY-KLH + αIL-4	268898	2361
OXY-KLH + αIL-4	114983	2918
Strain: Balb/c; oxycodone dose: 10.0 mg/kg.

## Sheet: Figure 2A-C
Figure 2A-C. OXY-KLH plus αIL-4 is effective across immunization regimens.
Group	OXY-specific IgG titer	Brain oxycodone (ng/g)
KLH control (sc)		2164
KLH control (sc)		2062
KLH control (sc)		2084
KLH control (sc)		2134
OXY-KLH (sc)	166107	472
OXY-KLH (sc)	101939	942
OXY-KLH (sc)	32193	2206
OXY-KLH (sc)	55695	1900
OXY-KLH (sc) + αIL-4 (1 x ip)	3782000	947
OXY-KLH (sc) + αIL-4 (1 x ip)	490458	890
OXY-KLH (sc) + αIL-4 (1 x ip)	278900	1240
OXY-KLH (sc) + αIL-4 (1 x ip)	121729	1142
OXY-KLH (sc) + αIL-4 (1 x ip)	392241	1012
OXY-KLH (sc) + αIL-4 (1 x ip)	160205	1141
OXY-KLH (sc) + αIL-4 (1 x ip)	500867	1048
OXY-KLH (sc) + αIL-4 (1 x ip)	58394	1692
OXY-KLH (sc) + αIL-4 (2 x ip)	289901	1099
OXY-KLH (sc) + αIL-4 (2 x ip)	364816	801
OXY-KLH (sc) + αIL-4 (2 x ip)	186459	1192
OXY-KLH (sc) + αIL-4 (2 x ip)	242442	1047
OXY-KLH (sc) + αIL-4 (2 x ip)	73515	1372
OXY-KLH (sc) + αIL-4 (2 x ip)	247147	949
OXY-KLH (sc) + αIL-4 (2 x ip)	217190	1015
OXY-KLH (sc) + αIL-4 (2 x ip)	169395	1156
OXY-KLH (sc) + αIL-4 (iv)	361831	1306
OXY-KLH (sc) + αIL-4 (iv)	256346	1015
OXY-KLH (sc) + αIL-4 (iv)	314800	981
OXY-KLH (sc) + αIL-4 (iv)	271353	999
OXY-KLH (sc) + αIL-4 (iv)	207517	930
OXY-KLH (sc) + αIL-4 (iv)	159326	826
OXY-KLH (sc) + αIL-4 (iv)	405720	817
OXY-KLH (sc) + αIL-4 (iv)	273933	866
KLH control (im)		1979
KLH control (im)		2303
KLH control (im)		2305
KLH control (im)		2413
KLH control (im)		2334
KLH control (im)		2134
KLH control (im)		2228
KLH control (im)		2294
OXY-KLH (im)	63429	1395
OXY-KLH (im)	105780	1155
OXY-KLH (im)	57950	693
OXY-KLH (im)	62035	1600
OXY-KLH (im)	88196	905
OXY-KLH (im)	82568	1291
OXY-KLH (im)	87634	1464
OXY-KLH (im)	65358	1553
OXY-KLH (im) + αIL-4 (im)	54969	1191
OXY-KLH (im) + αIL-4 (im)	100634	1148
OXY-KLH (im) + αIL-4 (im)	63333	1082
OXY-KLH (im) + αIL-4 (im)	121532	1010
OXY-KLH (im) + αIL-4 (im)	112735	810
OXY-KLH (im) + αIL-4 (im)	110643	916
OXY-KLH (im) + αIL-4 (im)	92806	992
OXY-KLH (im) + αIL-4 (im)	85123	1759
Strain: Balb/c; oxycodone dose: 5.0. mg/kg.

## Sheet: Fig 2D-E
Figure 2D-E. Opioid-induced respiratory depression and heart rate.
	Arterial O2	Heart	Breath	Arterial O2	Heart	Breath	Arterial O2	Heart	Breath	Arterial O2	Heart	Breath	Arterial O2	Heart	Breath	Arterial O2	Heart	Breath	Arterial O2	Heart	Breath	Arterial O2	Heart	Breath
	Saturation	Rate	Rate	Saturation	Rate	Rate	Saturation	Rate	Rate	Saturation	Rate	Rate	Saturation	Rate	Rate	Saturation	Rate	Rate	Saturation	Rate	Rate	Saturation	Rate	Rate
	(%)	(bpm)	(brpm)	(%)	(bpm)	(brpm)	(%)	(bpm)	(brpm)	(%)	(bpm)	(brpm)	(%)	(bpm)	(brpm)	(%)	(bpm)	(brpm)	(%)	(bpm)	(brpm)	(%)	(bpm)	(brpm)
GROUP	baseline			1.125			2.25			4.5			9			18			36			naloxone
KLH	98.24	760	170.2	97.73	449.9	86.7	98.61	429.8	93.8	97.71	402.7	102.1	93.14	370.9	83.2	89.87	395.1	85.6	91.46	305.9	70.3	98.57	477.8	135.625
	98.61	715.6	147.9	95.52	465.7	122.2	97.48	327.1	65	97.44	273.1	55.7	97.01	234.5	107.3	95.1	239.7	112.8	96.33	255.7	47.2	98.93	445.3	166
	98.94	703.9	200	96.02	455.8	137	97.27	321.5	107.9	95.22	241.4	64.3	97.63	300.1	45.5	92.97	280.4	54.1	95.67	258.8	49.7	98.48	479.9	124.7
	97.73	734.1	180.4	98.63	491.7	126.2	96.73	444.7	104	93.95	334.2	84.1	91.97	388.5	77	89.89	346.1	67.4	90.84	298.8	53.8	95.25	442.2	133.3
	98.71	715.9	195.5	95.86	451.7	87	96.35	415.6	75.8	96.88	410	82.2	91.89	353	69.5	91.21	394.8	71.5	90.39	327.8	54.2	95.18	523.8	202.8
	98.05	739.5	145.3	96.89	408.7	87	97.93	355	127.1	94.61	321.2	96.7	92.3	259	104	93.97	301.8	78	93.91	254.7	59.8	95.2	399.2	130.4
	97.2	704	154.8	96.12	530.5	94.3	97.24	437.3	95.4	91.75	342.2	118.1	95.21	389	79.8	86.69	316.7	96.1	90.2	343.4	121.1	97.23	381.2	77.5
	98.45	712.1	201.5	96.88	357.7	160.1	97.64	385.3	103.3	96.41	399.2	87.1	96.87	289	54.3	95.13	369.5	77.5	91.93	443.1	97.4	98.02	381.5	76
OXY-KLH	99.05	741.3	161.4	98.1	540.9	115.2	97.27	488.3	122.7	97.47	360	74.1	93.51	221.5	45.4	93.08	296.2	57.1	92.7	219.5	47.4	98.11	457.6	113
	98.6	684.4	171.1	97.48	539.5	119.4	98.24	472.4	110.4	97.83	341.8	88.4	96.34	264	53.4	95.78	343.2	118.4	95.93	365.5	82	98.55	377.4	78.3
	96.08	720.6	159.3	97.93	329	142.1	97.64	355.8	90.2	95.82	325.5	71.8	96.04	240.1	49.875	95.44	244.5	123.4	93.76	288.1	72.9	95.22	342.8	76
	97.82	737.7	165.9	97.12	618.9	144.3	97.83	489.8	128	98.05	442.3	97	98.03	295.7	55.4	93.45	293.9	80.2	98.7	383.5	62.7	98.55	505.3	160.8
	99.16	651.4	295.9	98.55	618.4	119.4	97.31	489.4	98.8	98.86	330.2	77.7	98.74	277.5	80.5	94.42	306.9	115.7	97.04	254.3	43.3	98.9	357.4	70.1
	99.32	694.1	266.1	98.74	582.5	119	98.11	583.9	96.3	98.4	393.3	80.1	95.87	262.2	122.4	94.16	239.5	47.2	88.67	213	61.5	98.59	404.9	170
	99.14	696.7	161.8	96.52	651	173.9	98.65	600.8	127.7	97.91	421.9	123.9	96.54	444.3	81.3	96.76	280.6	60.5	95.91	388.3	76.8	98.57	577.5	179.7
	99.2	525.6	146.3	97.63	644.4	144.1	99.21	504.7	108.1	98.39	389	164.4	97.4	336	62.5	96.6	353.4	80.7	96.01	291.8	92	98.79	462.2	163.9
OXY-KLH+αIL-4 mAb	97.81	735.7	154.4	99	652	192.7	99.13	495.2	104.3	97.68	406.2	149.5	96.73	284.5	110.6	97.72	280.5	51.9	97.2	285.5	57.6	99.22	359.9	74.9
	99.16	730.9	195.5	97.13	555.1	131.8	97.77	519.8	118.3	97.65	514.8	156.8	94.45	333.4	127.9	96.53	288.6	53.7	96.33	282.8	65.5714	89.82	429	184.3
	98.22	655.6	165.2	98.1	556.6	104.3	98.59	498	74.1	96.9	362.4	171.6	96.13	293.1	141.2	96.51	224.9	46.7	87.2	298.7	59.5	98.69	326.7	71.9
	98.26	681.1	143.6	97.46	602.2	122	96.64	467.6	124.7	96.86	400.5	93	86.63	300.6	56.3	86.94	304.9	67.9	87.89	265.7	48.8	89.99	344.3	109.6
	98.81	661.7	140.6	98.98	586.2	125.7	97.7	530.6	181.9	96.67	426.5	152.4	97.08	424.8	88.8	85.13	261.3	65.6	83.33	302.1	86.6	96.59	561.1	90.6
	97.45	676.7	141.6	97.77	598.8	142	97.09	454.6	141.1	98.23	367.5	70.3	96.71	318	61.1	94.4	340.8	106	90.78	402.2	106.3	97.1	486.6	95.9
	98.36	765	173.6	98.81	554.7	106.9	98.49	506	104.8	96.69	332.1	124.4	93.44	318.4	77.2	92.29	265	55.2	97.8	301.2	80.7	97.31	352.3	84.9
	97.97	725.1	156	98.7	721.9	121.4	95.23	519.4	106.4	98.03	479.5	88.5	96.53	315.7	80.3	94.67	302.1	46.8	96.67	317.6	91.7	95.67	544.1	104.9
KLH	% of baseline			99.4809	59.1974	50.9401	100.377	56.5526	55.1116	99.4605	52.9868	59.9882	94.8086	48.8026	48.8837	91.48	51.9868	50.2938	93.0985	40.25	41.3043	100.336	62.8684	79.6857
				96.8664	65.0783	82.6234	98.8541	45.7099	43.9486	98.8135	38.1638	37.6606	98.3774	32.7697	72.549	96.4405	33.4964	76.2677	97.6879	35.7323	31.9135	100.325	62.2275	112.238
				97.0487	64.7535	68.5	98.3121	45.6741	53.95	96.2401	34.2946	32.15	98.676	42.6339	22.75	93.966	39.8352	27.05	96.695	36.7666	24.85	99.5351	68.1773	62.35
				100.921	66.98	69.9557	98.9768	60.5776	57.6497	96.1322	45.5251	46.6186	94.1062	52.9219	42.6829	91.9779	47.1462	37.3614	92.95	40.7029	29.8226	97.4624	60.237	73.8914
				97.1128	63.0954	44.5013	97.6092	58.0528	38.7724	98.1461	57.2706	42.046	93.0909	49.3086	35.5499	92.402	55.1474	36.5729	91.5713	45.7885	27.7238	96.4239	73.1666	103.734
				98.8169	55.2671	59.8761	99.8776	48.0054	87.4742	96.4916	43.4348	66.552	94.1356	35.0237	71.576	95.8389	40.8114	53.682	95.7777	34.4422	41.1562	97.0933	53.9824	89.7454
				98.8889	75.3551	60.9173	100.041	62.1165	61.6279	94.393	48.608	76.292	97.9527	55.2557	51.5504	89.1872	44.9858	62.0801	92.7984	48.7784	78.23	100.031	54.1477	50.0646
				98.4053	50.2317	79.4541	99.1772	54.1076	51.2655	97.9279	56.0595	43.2258	98.3951	40.5842	26.9479	96.6277	51.8888	38.4615	93.3773	62.2244	48.3375	99.5632	53.5739	37.7171
OXY-KLH				99.0409	72.9664	71.3755	98.2029	65.8708	76.0223	98.4048	48.5633	45.9108	94.4069	29.8799	28.1289	93.9727	39.9568	35.3779	93.5891	29.6101	29.368	99.051	61.7294	70.0124
				98.8641	78.8282	69.7838	99.6349	69.024	64.5237	99.2191	49.9416	51.6657	97.7079	38.5739	31.2098	97.14	50.1461	69.1993	97.2921	53.4044	47.9252	99.9493	55.1432	45.7627
				101.925	45.6564	89.2028	101.624	49.3755	56.6227	99.7294	45.1707	45.0722	99.9584	33.3195	31.3089	99.3339	33.9301	77.4639	97.5853	39.9806	45.7627	99.1049	47.5715	47.7087
				99.2844	83.8959	86.9801	100.01	66.3956	77.1549	100.235	59.9566	58.469	100.215	40.084	33.3936	95.5326	39.84	48.3424	100.9	51.9859	37.7939	100.746	68.4967	96.9259
				99.3848	94.934	40.3515	98.1343	75.1305	33.3897	99.6975	50.6908	26.2589	99.5764	42.6006	27.2051	95.2198	47.1139	39.101	97.862	39.039	14.6333	99.7378	54.8664	23.6904
				99.416	83.9216	44.72	98.7817	84.1233	36.1894	99.0737	56.6633	30.1015	96.5264	37.7755	45.9977	94.8047	34.5051	17.7377	89.2771	30.6872	23.1116	99.265	58.3345	63.8858
				97.3573	93.4405	107.478	99.5057	86.2351	78.9246	98.7593	60.5569	76.576	97.3774	63.7721	50.2472	97.5994	40.2756	37.3918	96.742	55.7342	47.466	99.4251	82.8908	111.063
				98.4173	122.603	98.4962	100.01	96.0236	73.8893	99.1835	74.0107	112.372	98.1855	63.9269	42.7204	97.379	67.2374	55.1606	96.7843	55.5175	62.8845	99.5867	87.9376	112.03
OXY-KLH+αIL-4 mAb				101.217	88.6231	124.806	101.35	67.31	67.5518	99.8671	55.2127	96.8264	98.8958	38.6707	71.6321	99.908	38.127	33.614	99.3763	38.8066	37.3057	101.442	48.9194	48.5104
				97.9528	75.9475	67.4169	98.5982	71.1178	60.5115	98.4772	70.4337	80.2046	95.2501	45.615	65.422	97.3477	39.4856	27.468	97.146	38.692	33.5404	90.5809	58.6948	94.2711
				99.8778	84.8993	63.1356	100.377	75.961	44.8547	98.6561	55.2776	103.874	97.8721	44.7071	85.4722	98.259	34.3045	28.2688	88.7803	45.5613	36.0169	100.479	49.8322	43.523
				99.1858	88.4158	84.9582	98.3513	68.6536	86.8384	98.5752	58.8019	64.7632	88.1641	44.1345	39.2061	88.4795	44.7658	47.2841	89.4464	39.0104	33.9833	91.5836	50.5506	76.3231
				100.172	88.59	89.4026	98.8766	80.1874	129.374	97.8342	64.4552	108.393	98.2492	64.1983	63.1579	86.1552	39.4892	46.6572	84.3336	45.6551	61.5932	97.7533	84.7967	64.4381
				100.328	88.4883	100.282	99.6306	67.179	99.6469	100.8	54.3077	49.6469	99.2406	46.9928	43.1497	96.8702	50.3621	74.8588	93.1555	59.4355	75.0706	99.6408	71.9078	67.726
				100.458	72.5098	61.5783	100.132	66.1438	60.3687	98.3022	43.4118	71.659	94.998	41.6209	44.47	93.8288	34.6405	31.7972	99.4307	39.3725	46.4862	98.9325	46.0523	48.9055
				100.745	99.5587	77.8205	97.2032	71.6315	68.2051	100.061	66.1288	56.7308	98.5302	43.5388	51.4744	96.6316	41.6632	30	98.6731	43.8009	58.7821	97.6523	75.0379	67.2436

## Sheet: Fig. 2F
Figure 2D-E. Opioid-induced antinociception.
delay to response (sec)
oxycodone dose (mg/kg)	KLH								OXY-KLH								OXY-KLH+αIL-4 mAb
baseline	23	20	15	11	19	8	15.5	14.5	30	15	13	15	11.6	10	19.5	14.5	22	32	20	18	13.2	16	11.1	11.9
1.125	33	25	32	46	42	44	30	32.9	10	30	33	27	14	17	19.3	21	6	47	28	34	17.6	27	15.1	14.3
2.25	45	26	43.4	29	22.6	60	30	40	19	17	20	21	26	18	20	18.8	20	23	9	20	15	20	20	20
4.5	47	60	60	40	60	60	36	32	18	25	50	25	28	31	60	32	30	21	37	37	41	53	25	22
9	60	60	60	60	60	60	60	60	60	60	60	55	60	60	60	60	42	45	60	60	43	60	40	60
18	60	60	60	60	60	60	60	60	60	60	60	60	60	60	16	22	60	60	60	60	30	60	8	25
36	60	60	60	60	60	60	60	60	60	60	60	60	60	60	60	60	60	60	60	60	60	60	60	60
NLX	10	13	20	6	5	14	9	12	14	9	15	15	22	15	16	22	6	8	6	9	30	60	8	25
delay to response (% baseline)
oxycodone dose (mg/kg)	KLH								OXY-KLH								OXY-KLH+αIL-4 mAb
1.125	143.478	125	213.333	418.182	221.053	550	193.548	226.897	33.3333	200	253.846	180	120.69	170	98.9744	144.828	27.2727	146.875	140	188.889	133.333	168.75	136.036	120.168
2.25	195.652	130	289.333	263.636	118.947	750	193.548	275.862	63.3333	113.333	153.846	140	224.138	180	102.564	129.655	90.9091	71.875	45	111.111	113.636	125	180.18	168.067
4.5	204.348	300	400	363.636	315.789	750	232.258	220.69	60	166.667	384.615	166.667	241.379	310	307.692	220.69	136.364	65.625	185	205.556	310.606	331.25	225.225	184.874
9	260.87	300	400	545.455	315.789	750	387.097	413.793	200	400	461.538	366.667	517.241	600	307.692	413.793	190.909	140.625	300	333.333	325.758	375	360.36	504.202
18	260.87	300	400	545.455	315.789	750	387.097	413.793	200	400	461.538	400	517.241	600	82.0513	151.724	272.727	187.5	300	333.333	227.273	375	72.0721	210.084
36	260.87	300	400	545.455	315.789	750	387.097	413.793	200	400	461.538	400	517.241	600	307.692	413.793	272.727	187.5	300	333.333	454.545	375	540.541	504.202
NLX	43.4783	65	133.333	54.5455	26.3158	175	58.0645	82.7586	46.6667	60	115.385	100	189.655	150	82.0513	151.724	27.2727	25	30	50	227.273	375	72.0721	210.084

## Sheet: Figure 3A-F
Figure 3A-F. Depletion of IL-4 shifts IgG subclass distribution.
Group	OXY-specific titer
	IgG	IgG1	IgG2a	IgG3	IgG1+IgG2a+IgG3	IgG1/(IgG2a+IgG3)/2)
OXY-KLH (sc)	93867	325952	298	0	326250	2187.6
OXY-KLH (sc)	17060	80363	1856	0	82219	86.5981
OXY-KLH (sc)	34901	113559	2033	0	115592	111.716
OXY-KLH (sc)	27076	106294	721.4	0	107015	294.688
OXY-KLH (sc)	72109	252953	0	0	252953	N/A
OXY-KLH (sc)	37479	172421	550.7	0	172972	626.188
OXY-KLH (sc)	66445	218299	3325	1128	222752	98.0458
OXY-KLH (sc)	76010	175223	7927	0	183150	44.2092
OXY-KLH (sc)	44016	136838	0	0	136838	N/A
OXY-KLH (sc)	45550	193621	328.2	0	193949	1179.9
OXY-KLH (sc)	18978	68825	2247	200	71272	56.2526
OXY-KLH (sc)	11390	56717	0	0	56717	N/A
OXY-KLH (sc)	97898	198166	438	5069	203673	71.9688
OXY-KLH (sc)	95581	181082	471.3	0	181553	768.436
OXY-KLH (sc)	202798	213501	2734	0	216235	156.182
OXY-KLH (sc) + αIL-4 (ip)	453971	410605	71352	5857	487814	10.6362
OXY-KLH (sc) + αIL-4 (ip)	114983	269508	14920	6726	291154	24.9014
OXY-KLH (sc) + αIL-4 (ip)	145217	510609	56262	5831	572702	16.4466
OXY-KLH (sc) + αIL-4 (ip)	94345	271820	45336	5434	322590	10.7079
OXY-KLH (sc) + αIL-4 (ip)	247234	1995000	28230	42794	2066024	56.1782
OXY-KLH (sc) + αIL-4 (ip)	345590	1544000	57003	29139	1630142	35.8478
OXY-KLH (sc) + αIL-4 (ip)	92225	387983	43899	46909	478791	8.54513
OXY-KLH (sc) + αIL-4 (ip)	121822	621345	40929	17043	679317	21.436
OXY-KLH (sc) + αIL-4 (ip)	232385	717961	19263	200	737424	73.777
OXY-KLH (sc) + αIL-4 (ip)	92623	644898	10409	0	655307	123.912
OXY-KLH (sc) + αIL-4 (ip)	106583	292656	19519	0	312175	29.9868
OXY-KLH (sc) + αIL-4 (ip)	141237	528361	15342	0	543703	68.8777
OXY-KLH (sc) + αIL-4 (ip)	86220	204617	11491	200	216308	35.0042
OXY-KLH (sc) + αIL-4 (ip)	89780	232268	14800	28144	275212	10.8173
OXY-KLH (sc) + αIL-4 (ip)	141702	330723	59555	18637	408915	8.45925
OXY-KLH (im)	63429	1174000	98535	6194	1278729	22.4198
OXY-KLH (im)	105780	505364	7281	9587	522232	59.9198
OXY-KLH (im)	57950	1158000	31802	7399	1197201	59.0801
OXY-KLH (im)	62035	422800	39824	29568	492192	12.1858
OXY-KLH (im)	88196	570264	36851	39610	646725	14.9165
OXY-KLH (im)	82568	464340	32002	31028	527370	14.7339
OXY-KLH (im)	87634	407564	1534	6562	415660	100.683
OXY-KLH (im)	65358	559100	36605	4545	600250	27.1738
OXY-KLH (im) + αIL-4 (im)	54969	511229	161628	41600	714457	5.03109
OXY-KLH (im) + αIL-4 (im)	100634	478458	125445	36615	640518	5.9047
OXY-KLH (im) + αIL-4 (im)	63333	313672	168687	24496	506855	3.24741
OXY-KLH (im) + αIL-4 (im)	121532	257436	185260	39692	482388	2.28881
OXY-KLH (im) + αIL-4 (im)	112735	1123000	55581	73528	1252109	17.3962
OXY-KLH (im) + αIL-4 (im)	110643	422129	153254	67541	642924	3.82372
OXY-KLH (im) + αIL-4 (im)	92806	192529	38855	25995	257379	5.93767
OXY-KLH (im) + αIL-4 (im)	85123	314226	262188	47568	623982	2.02886

## Sheet: Fig 3G-H
Figure 3G-H. Ablation of IL-4 shifts IgG subclass distribution.
		OXY-specific titer
Strain	Treatment	IgG	IgG1	IgG2a	IgG3	IgG1/(IgG2a+IgG3)/2)	Brain oxycodone (ng/g)
Balb/c JAX	KLH						2814
Balb/c JAX	KLH						2372
Balb/c JAX	KLH						2676
Balb/c JAX	KLH						2268
Balb/c JAX	KLH						2445
Balb/c JAX	OXY-KLH	206919	130890	37631	1164	6.74778	1099
Balb/c JAX	OXY-KLH	106245	266488	1081	4207	100.79	1755
Balb/c JAX	OXY-KLH	89060	263473	2107	1.176	249.954	1940
Balb/c JAX	OXY-KLH	93661	291861	2907	4400	79.8853	1549
Balb/c JAX	OXY-KLH	123608	198473	2881	3449	62.7087	1980
Balb/c IL-4-/-	OXY-KLH	249762	68351	236279	14594	0.544905	1575
Balb/c IL-4-/-	OXY-KLH	199392	87834	419234	7831	0.411338	1383
Balb/c IL-4-/-	OXY-KLH	319435	134637	336359	103636	0.611993	1084
Balb/c IL-4-/-	OXY-KLH	164967	111566	140251	111762	0.885399	1137
Balb/c IL-4-/-	OXY-KLH	276804	156738	532353	120402	0.480235	1222
Oxycodone dose: 5.0 mg/kg.

## Sheet: Fig 3I
Figure 3I. Liposome-encapsulated clodronate to deplete macrophages.
Group	Brain oxycodone (ng/g)
KLH	1467
KLH	1935
KLH	1549
KLH	1645
KLH	DEAD
OXY-KLH	960
OXY-KLH	707
OXY-KLH	715
OXY-KLH	920
OXY-KLH	521
OXY-KLH + clodronate	959
OXY-KLH + clodronate	922
OXY-KLH + clodronate	711
OXY-KLH + clodronate	818
OXY-KLH + clodronate	1171
Strain: Balb/c; oxycodone dose: 5.0 mg/kg.

## Sheet: Fig 5A-B
Figure 5A-B. IL-4 depletion does not impairhapten-specific B cell early expansion.
Number of OXY-specific ASC B cells				Number of OXY-specific GC B cells
KLH	OXY-KLH	OXY-KLH+αIL-4		KLH	OXY-KLH	OXY-KLH+αIL-4
18	0	0		0	0	0
15	0	0		104	0	0
26	0	0		66	15	0
5	33	545		10	1698	10402
	466	257			22971	2972
	190	149			4977	5179
	2365	1504			73918	9564
	1004	2297			192	32388
	459	8411			15711	35809
	2981	3620			24514	14475
	2027	2683			8466	46826
	119	9			4406	63
	1843	741			45382	12532
	431	541			16659	4223
	446	0			8903	23
	353	164			16563	4759
	1041	7063			4208	8533
	65	1013			595	10409
	116	1916			1937	14594
	845	187			17373	1357

[truncated: 11 more sheets: Fig 5C-F, Fig 5G-H, Fig 5I, Suppl Fig 1A-C, Suppl Fig 2A-C, Suppl Fig 3A-C, Suppl Fig 5A-F, Suppl Fig 6A-B, Suppl Fig 10 A-D, Suppl. Table 1, Suppl. Table 2]
